# Supplementary material for: Insular functional organization during handgrip in females and males with obstructive sleep apnea
Source: PLoS One. 2021 Feb 18;16(2):e0246368. doi: 10.1371/journal.pone.0246368 (PMC7891756; doi:10.1371/journal.pone.0246368)
Supplement: S2 File — The masks are in template space. ASG: anterior short gyrus; MSG: mid short gyrus; PSG: posterior short gyrus; ALG: anterior long gyrus; PLG: posterior long gyrus. (ZIP) [file pone.0246368.s002.zip]

Archive with 10 entries (10 files):
- Insula Left ALG.nii
- Insula Left ASG.nii
- Insula Left MSG.nii
- Insula Left PLG.nii
- Insula Left PSG.nii
- Insula Right ALG.nii
- Insula Right ASG.nii
- Insula Right MSG.nii
- Insula Right PLG.nii
- Insula Right PSG.nii
